# Supplementary material for: Bioactive Properties of Instant Chicory Melanoidins and Their Relevance as Health Promoting Food Ingredients
Source: Foods. 2022 Dec 27;12(1):134. doi: 10.3390/foods12010134 (PMC9818759; doi:10.3390/foods12010134)
Supplement: Supplementary file 1 [file foods-12-00134-s001.zip]

Archive with 1 entries (1 files):
- foods-2089042-supplementary.pdf
